# Supplementary material for: Polyamine–Oligonucleotide Conjugates: 2′-OMe-Triazole-Linked 1,4,7,10-Tetraazacyclododecane and Intercalating Dyes and Their Effect on the Thermal Stability of DNA Duplexes
Source: Pharmaceutics. 2021 Dec 28;14(1):66. doi: 10.3390/pharmaceutics14010066 (PMC8778778; doi:10.3390/pharmaceutics14010066)
Supplement: Supplementary file 1 [file pharmaceutics-14-00066-s001.zip]

Archive with 1 entries (1 files):
- pharmaceutics-1496200-supplementary.pdf
